# Supplementary material for: The Efficacy of Additives for the Mitigation of Aflatoxins in Animal Feed: A Systematic Review and Network Meta-Analysis
Source: Toxins (Basel). 2022 Oct 15;14(10):707. doi: 10.3390/toxins14100707 (PMC9607122; doi:10.3390/toxins14100707)
Supplement: Supplementary file 1 [file toxins-14-00707-s001.zip]

Archive with 1 entries (1 files):
- toxins-1960091-supplementary.pdf
